# Supplementary material for: A novel experimental approach for the selective isolation and characterization of human RNase MRP
Source: RNA Biol. 2022 Feb 6;19(1):305–12. doi: 10.1080/15476286.2022.2027659 (PMC8820802; doi:10.1080/15476286.2022.2027659)
Supplement: Supplemental Material [file KRNB_A_2027659_SM7581.zip]

Archive with 2 entries (1 files):
- supplementary/
- supplementary/SUPPL DTATA.pdf
